# Supplementary material for: Hierarchical Design of CuO/Nickel–Cobalt–Sulfide Electrode by a Facile Two-Step Potentiostatic Deposition
Source: Micromachines (Basel). 2023 Apr 20;14(4):888. doi: 10.3390/mi14040888 (PMC10143578; doi:10.3390/mi14040888)
Supplement: Supplementary file 1 [file micromachines-14-00888-s001.zip]

Archive with 1 entries (1 files):
- micromachines-2278451-supplementary.pdf
